# Supplementary material for: ﻿ Primulaxinningensis (Primulaceae), a new species from karst caves in Hunan, China
Source: PhytoKeys. 2022 Jun 13;199:155–66. doi: 10.3897/phytokeys.199.85231 (PMC9848981; doi:10.3897/phytokeys.199.85231)
Supplement: XML Treatment for Primula xinningensis [file phytokeys.199.85231-treatment1.xml]

<!DOCTYPE tp:taxon-treatment
  PUBLIC "-//TaxonX//DTD Taxonomic Treatment Publishing DTD v0 20100105//EN" "tax-treatment-NSO.dtd">
<tp:taxon-treatment xmlns:tp="http://www.plazi.org/taxpub"><tp:treatment-meta><kwd-group><label>Taxon classification</label><kwd>
                <named-content content-type="kingdom">Plantae</named-content>
              </kwd><kwd>
                <named-content content-type="order">Ericales</named-content>
              </kwd><kwd>
                <named-content content-type="family">Primulaceae</named-content>
              </kwd></kwd-group><mixed-citation publication-type="journal"><person-group><name><surname>Zhang</surname><given-names>Wei</given-names></name><name><surname>Zhang</surname><given-names>Yu</given-names></name><name><surname>Shao</surname><given-names>Jian Wen</given-names></name></person-group><article-title>﻿ <italic><tp:taxon-name><tp:taxon-name-part taxon-name-part-type="genus" reg="Primula">Primula</tp:taxon-name-part><tp:taxon-name-part taxon-name-part-type="species" reg="xinningensis">xinningensis</tp:taxon-name-part></tp:taxon-name></italic> (<tp:taxon-name><tp:taxon-name-part taxon-name-part-type="family">Primulaceae</tp:taxon-name-part></tp:taxon-name>), a new species from karst caves in Hunan, China</article-title><source>PhytoKeys</source><day>13</day><month>06</month><year>2022</year><volume>199</volume><fpage>155</fpage><lpage>166</lpage><pub-id pub-id-type="doi">10.3897/phytokeys.199.85231</pub-id></mixed-citation></tp:treatment-meta><tp:nomenclature><label>﻿</label><tp:taxon-name>
              <object-id xmlns:xlink="http://www.w3.org/1999/xlink" content-type="arpha" xlink:type="simple">55FA90FF-610E-5FFD-BB0F-C2569B64CCDD</object-id>
              <tp:taxon-name-part taxon-name-part-type="genus" reg="Primula">Primula</tp:taxon-name-part>
              <tp:taxon-name-part taxon-name-part-type="species" reg="xinningensis">xinningensis</tp:taxon-name-part>
              <object-id xmlns:xlink="http://www.w3.org/1999/xlink" content-type="ipni" xlink:type="simple">urn:lsid:ipni.org:names: 7299424-1</object-id>
            </tp:taxon-name><tp:taxon-authority>Wei Zhang bis &amp; J.W.Shao</tp:taxon-authority><tp:taxon-status xmlns:xlink="http://www.w3.org/1999/xlink" xlink:type="simple">sp. nov.</tp:taxon-status><xref ref-type="fig" rid="F3">Figs 3</xref><xref ref-type="fig" rid="F4">, 4</xref><xref ref-type="fig" rid="F5">, 5</xref></tp:nomenclature><tp:treatment-sec sec-type="material" id="SECID0EM4AE"><title>Type.</title><p>China. Hunan, Xinning County, Shimen Village, <named-content xmlns:xlink="http://www.w3.org/1999/xlink" content-type="dwc:verbatimCoordinates" xlink:type="simple"><named-content content-type="geo-json" specific-use="{&#34;type&#34;:&#34;Point&#34;,&#34;coordinates&#34;:[110.682450,26.507561]}" id="NCID0EV4AE" xlink:type="simple">26°30'27.22"N, 110°40'56.82"E</named-content></named-content>, alt. 458 m, 28 Mar 2016, <italic>Wei.Zhang &amp; Jian.Wen.Shao</italic> ZW20160328 (holotype: <named-content xmlns:xlink="http://www.w3.org/1999/xlink" content-type="dwc:institutional_code" xlink:title="Herbarium of Anhui Normal University" xlink:href="http://grbio.org/institution/anhui-normal-university" xlink:type="simple">ANUB</named-content>!; isotypes: <named-content xmlns:xlink="http://www.w3.org/1999/xlink" content-type="dwc:institutional_code" xlink:title="Herbarium of Anhui Normal University" xlink:href="http://grbio.org/institution/anhui-normal-university" xlink:type="simple">ANUB</named-content>!, PE!) (Fig. <xref ref-type="fig" rid="F5">5</xref>).</p><fig id="F5" position="float" orientation="portrait"><object-id xmlns:xlink="http://www.w3.org/1999/xlink" content-type="doi" xlink:type="simple">10.3897/phytokeys.199.85231.figure5</object-id><object-id xmlns:xlink="http://www.w3.org/1999/xlink" content-type="arpha" xlink:type="simple">B498CDD9-0496-5CB6-981B-0931EE98667A</object-id><label>Figure 5.</label><caption><p>Holotype of <italic><tp:taxon-name><tp:taxon-name-part taxon-name-part-type="genus" reg="Primula">P.</tp:taxon-name-part><tp:taxon-name-part taxon-name-part-type="species" reg="xinningensis">xinningensis</tp:taxon-name-part></tp:taxon-name></italic> Wei Zhang bis &amp; J.W.Shao, sp. nov.</p></caption><graphic xmlns:xlink="http://www.w3.org/1999/xlink" xlink:href="phytokeys-199-155_article-85231__-g005.jpg" position="float" orientation="portrait" xlink:type="simple" id="oo_695717.jpg"><uri content-type="original_file" xlink:type="simple">https://binary.pensoft.net/fig/695717</uri></graphic></fig></tp:treatment-sec><tp:treatment-sec sec-type="diagnosis" id="SECID0EA6AE"><title>Diagnosis.</title><p>Cotyledon triangular obovate, leaves and scape densely covered with short glandular hairs, flowers long homostyled, corolla lobe apices conspicuously emarginate, pollen sac black.</p></tp:treatment-sec><tp:treatment-sec sec-type="description" id="SECID0EF6AE"><title>Description.</title><p>Herb biennial, dwarf, densely covered with short glandular hairs. Leaves 9–25 in an open rosette; petiole 1.0–2.0 cm long; leaf blade pinnatisect, 4.0–8.0 cm long, 1.0–2.0 cm wide; pinnae 5–9 pairs, elliptic, margin usually pinnatifid, segments 3–5, apex mucronulate. Scapes 1–8 in each plant, 0.8–2.0 (–2.5) cm tall, carrying one umbel, usually 3 flowers per umbel; bracts linear lanceolate, 2–3 mm long. Pedicel slender, 0.3–0.8 cm. Flowers long homostylous. Calyx narrowly campanulate, 1.0–3.0 mm long, split to the middle; lobes lanceolate, apex acuminate, not outward curvature. Corolla pale red, flowers’ limb 8.0–12.0 mm across, lobes obovate, ca. 2.5 mm wide, apex conspicuously emarginate, corolla tube 5.8–7.0 mm, both stamens and stigma at the mouth of the corolla tube, pollen sac black. Capsule subglobose, 1.0–3.0 mm in diam., dehiscing by valves.</p></tp:treatment-sec><tp:treatment-sec sec-type="phenology" id="SECID0EK6AE"><title>Phenology.</title><p>Flowering from March to April, fruiting from April to May.</p></tp:treatment-sec><tp:treatment-sec sec-type="Chinese name" id="SECID0EP6AE"><title>Chinese name.</title><p>Xīn níng yǔ yè bào chūn (新宁羽叶报春).</p></tp:treatment-sec><tp:treatment-sec sec-type="etymology" id="SECID0EU6AE"><title>Etymology.</title><p>The specific epithet ‘<italic>xinningensis</italic>’ refers to the locality, Xinning County, Hunan, China.</p></tp:treatment-sec><tp:treatment-sec sec-type="distribution" id="SECID0E36AE"><title>Distribution and ecology.</title><p><italic><tp:taxon-name><tp:taxon-name-part taxon-name-part-type="genus" reg="Primula">P.</tp:taxon-name-part><tp:taxon-name-part taxon-name-part-type="species" reg="xinningensis">xinningensis</tp:taxon-name-part></tp:taxon-name></italic> is known only from Shimen Village, Xinning County, Hunan, China. Growing on the walls or ground of karst caves, at an altitude of 385–487 m. The main accompanied species were <italic><tp:taxon-name><tp:taxon-name-part taxon-name-part-type="genus" reg="Primulina">Primulina</tp:taxon-name-part><tp:taxon-name-part taxon-name-part-type="species" reg="latinervis">latinervis</tp:taxon-name-part></tp:taxon-name></italic> (W.T.Wang) Mich. Möller &amp; A. Weber. (<tp:taxon-name><tp:taxon-name-part taxon-name-part-type="family">Gesneriaceae</tp:taxon-name-part></tp:taxon-name>), <italic><tp:taxon-name><tp:taxon-name-part taxon-name-part-type="genus" reg="Cyrtomium">Cyrtomium</tp:taxon-name-part><tp:taxon-name-part taxon-name-part-type="species" reg="fortunei">fortunei</tp:taxon-name-part></tp:taxon-name></italic> J.Sm. (<tp:taxon-name><tp:taxon-name-part taxon-name-part-type="family">Dryopteridaceae</tp:taxon-name-part></tp:taxon-name>) and <italic><tp:taxon-name><tp:taxon-name-part taxon-name-part-type="genus" reg="Pteris">Pteris</tp:taxon-name-part><tp:taxon-name-part taxon-name-part-type="species" reg="multifida">multifida</tp:taxon-name-part></tp:taxon-name></italic> Poir. (<tp:taxon-name><tp:taxon-name-part taxon-name-part-type="family">Pteridaceae</tp:taxon-name-part></tp:taxon-name>).</p></tp:treatment-sec><tp:treatment-sec sec-type="conservation status" id="SECID0E5BAG"><title>Conservation status.</title><p>Vulnerable (<abbrev xmlns:xlink="http://www.w3.org/1999/xlink" xlink:title="Vulnerable" id="ABBRID0EECAG" xlink:type="simple">VU</abbrev> D1 and D2). This species is endemic to China, Hunan Province, Xinning County, Shimen Village. We only found three populations, all of them near the entrance to the karst caves and each with about 100–250 individuals. The surrounding area is cultivated field with strong human activities. The Extent of Occurrence (EOO) is less than 10 km<sup>2</sup> and the known Area of Occupancy (AOO) is less than 0.5 km<sup>2</sup>. Therefore, the conservation status of this new species is evaluated as ‘Vulnerable’ (<abbrev xmlns:xlink="http://www.w3.org/1999/xlink" xlink:title="Vulnerable" id="ABBRID0EMCAG" xlink:type="simple">VU</abbrev>) as it meets criterion D1 and D2, according to the IUCN Red List Categories and Criteria (<xref ref-type="bibr" rid="B7">IUCN 2019</xref>). In addition, <italic><tp:taxon-name><tp:taxon-name-part taxon-name-part-type="genus" reg="Primula">P.</tp:taxon-name-part><tp:taxon-name-part taxon-name-part-type="species" reg="shimemensis">shimemensis</tp:taxon-name-part></tp:taxon-name></italic> is a homostylous species. Although <italic><tp:taxon-name><tp:taxon-name-part taxon-name-part-type="genus" reg="Primula">Primula</tp:taxon-name-part></tp:taxon-name></italic> containing ca. 500 species, there are only ca. 45 species having monomorphic populations (<xref ref-type="bibr" rid="B14">Mast et al. 2006</xref>). Therefore, the recognition of this new species increases the homostylous species diversity in <italic><tp:taxon-name><tp:taxon-name-part taxon-name-part-type="genus" reg="Primula">Primula</tp:taxon-name-part></tp:taxon-name></italic> and can provide valuable material for studying the evolution and maintenance mechanism of distylous flowers.</p></tp:treatment-sec><tp:treatment-sec sec-type="Additional specimen examined" id="SECID0ERDAG"><title>Additional specimen examined.</title><p>China. Hunan: Xinning County, Wanfeng Forest Farm, alt. 450 m, 22 Apr 1995, <italic>Lin Bo Luo</italic> 00205565 (PE); Xinning County, Wanfeng Forest Farm, alt. 450 m, 22 Apr 1995, <italic>Lin Bo Luo</italic> 00353811 (IBK); Xinning County, Shuimiao Town, Jiangmu Village, alt. 347 m, 19 Feb 2014, <italic>Xun Lin Yu &amp; Hui Zhou</italic> 028303 (CSFI); Xinning County, Shuimiao Town, Jiangmu Village, alt. 347 m, 19 Feb 2014, <italic>Xun Lin Yu &amp; Hui Zhou</italic> 028304 (CSFI).</p></tp:treatment-sec><tp:treatment-sec><!--Section generated to contain objects referenced in tp:taxon-treatment.--><fig id="F3" position="float" orientation="portrait"><object-id xmlns:xlink="http://www.w3.org/1999/xlink" content-type="doi" xlink:type="simple">10.3897/phytokeys.199.85231.figure3</object-id><object-id xmlns:xlink="http://www.w3.org/1999/xlink" content-type="arpha" xlink:type="simple">AA1B0204-2DDE-5A1D-B3F3-CE0F21C70356</object-id><label>Figure 3.</label><caption><p>Living images of <italic><tp:taxon-name><tp:taxon-name-part taxon-name-part-type="genus" reg="Primula">P.</tp:taxon-name-part><tp:taxon-name-part taxon-name-part-type="species" reg="xinningensis">xinningensis</tp:taxon-name-part></tp:taxon-name></italic> sp. nov. <bold>A, D</bold> habitat <bold>B, C</bold> plant in seedling <bold>E</bold> plant in ﬂowering.</p></caption><graphic xmlns:xlink="http://www.w3.org/1999/xlink" xlink:href="phytokeys-199-155_article-85231__-g003.jpg" position="float" orientation="portrait" xlink:type="simple" id="oo_695715.jpg"><uri content-type="original_file" xlink:type="simple">https://binary.pensoft.net/fig/695715</uri></graphic></fig><fig id="F4" position="float" orientation="portrait"><object-id xmlns:xlink="http://www.w3.org/1999/xlink" content-type="doi" xlink:type="simple">10.3897/phytokeys.199.85231.figure4</object-id><object-id xmlns:xlink="http://www.w3.org/1999/xlink" content-type="arpha" xlink:type="simple">9EA0A718-BD18-59AC-B13C-59C3C1094970</object-id><label>Figure 4.</label><caption><p>Morphological characters of <italic><tp:taxon-name><tp:taxon-name-part taxon-name-part-type="genus" reg="Primula">P.</tp:taxon-name-part><tp:taxon-name-part taxon-name-part-type="species" reg="xinningensis">xinningensis</tp:taxon-name-part></tp:taxon-name></italic> sp. nov. <bold>A, B</bold> longitudinally dissected of floral tube <bold>C</bold> infructescence <bold>D, F</bold> leaves morphology <bold>E</bold> opened capsule and seeds <bold>G</bold> leaf surface glandular hairs <bold>H</bold> leaf margin glandular hairs <bold>I</bold> rachis glandular hairs.</p></caption><graphic xmlns:xlink="http://www.w3.org/1999/xlink" xlink:href="phytokeys-199-155_article-85231__-g004.jpg" position="float" orientation="portrait" xlink:type="simple" id="oo_695716.jpg"><uri content-type="original_file" xlink:type="simple">https://binary.pensoft.net/fig/695716</uri></graphic></fig></tp:treatment-sec><ref-list><ref id="B7"><mixed-citation xmlns:xlink="http://www.w3.org/1999/xlink" xlink:type="simple">IUCN (<year>2019</year>) Guidelines for Using the IUCN Red List Categories and Criteria. Version 14. Prepared by the Standards and Petitions Committee. <ext-link xlink:type="simple" ext-link-type="uri" xlink:href="http://www.iucnredlist.org/documents/RedListGuidelines.pdf">http://www.iucnredlist.org/documents/RedListGuidelines.pdf</ext-link> [accessed 4 Sep 2019]</mixed-citation></ref><ref id="B14"><mixed-citation xmlns:xlink="http://www.w3.org/1999/xlink" xlink:type="simple"><person-group><name name-style="western"><surname>Mast</surname><given-names>AR</given-names></name><name name-style="western"><surname>Kelso</surname><given-names>S</given-names></name><name name-style="western"><surname>Conti</surname><given-names>E</given-names></name></person-group> (<year>2006</year>) Are any primroses (<italic><tp:taxon-name><tp:taxon-name-part taxon-name-part-type="genus">Primula</tp:taxon-name-part></tp:taxon-name></italic>) primitively monomorphic? The New Phytologist 171(3): 605–616. <ext-link xlink:type="simple" ext-link-type="doi" xlink:href="10.1111/j.1469-8137.2006.01700.x">https://doi.org/10.1111/j.1469-8137.2006.01700.x</ext-link></mixed-citation></ref></ref-list></tp:taxon-treatment>
